# Supplementary material for: Unconventional C—Hlg···H–C (Hlg = Cl, Br, and I) Interactions Involving Organic Halides: A Theoretical Study
Source: Molecules. 2024 Nov 27;29(23):5606. doi: 10.3390/molecules29235606 (PMC11643732; doi:10.3390/molecules29235606)
Supplement: Supplementary file 1 [file molecules-29-05606-s001.zip]

Archive with 1 entries (1 files):
- molecules-3318597-supplementary.pdf
